# Supplementary material for: Enhanced Anticancer Potential of Pd(II)-Thiosemicarbazone Complexes: Selectivity, Mechanisms, and 3D Models
Source: Pharmaceutics. 2025 Jun 25;17(7):829. doi: 10.3390/pharmaceutics17070829 (PMC12297887; doi:10.3390/pharmaceutics17070829)
Supplement: Supplementary file 1 [file pharmaceutics-17-00829-s001.zip]

Archive with 1 entries (1 files):
- pharmaceutics-3623117-supplementary.pdf
